# Supplementary material for: Ancient grain flour consumption as a novel therapeutic approach for irritable bowel syndrome
Source: Eur J Nutr. 2025 Dec 19;65(1):11. doi: 10.1007/s00394-025-03859-8 (PMC12717202; doi:10.1007/s00394-025-03859-8)
Supplement: Supplementary file 3 — Supplementary Material 3 [file 394_2025_3859_MOESM3_ESM.xlsx]

## Sheet: Figure 4
Figure 4 data
Fig. 4B- ALPI
	0 days	6 days	12 days	18 days
ALPI mRNA expression	0.233493	0.267593	0.964641	1
	0.187211	0.336095	0.786484	1
	0.218985	0.404722	0.849295	1
Fig. 4C- SI
	0 days	6 days	12 days	18 days
SI mRNA expression	0.016409	0.142417	0.50908	1
	0.017561	0.137254	0.554614	1
	0.015698	0.117929	0.741653	1
Fig. 4E- SLC16A1
	0 days	6 days	12 days	18 days
SLC16A1 mRNA expression	0.543515	0.90149	0.900254	1
	0.527434	0.783723	0.908862	1
	0.43322	0.796399	0.873754	1
Fig. 4F- MS4A12
	0 days	6 days	12 days	18 days
MS4A12 mRNA expression	0.203898	0.66687	1	0.419134
	0.286587	0.322646	1	0.479222
	0.62425	0.306128	1	0.524597

## Sheet: Figure 5
Figure 5 data
Fig. 5A- Cell viability
	TNF𝞪 20 ng/mL	TNF𝞪 20 ng/mL + 0.25 μg/mL FPE	TNF𝞪 20 ng/mL + 0.5 μg/mL FPE	TNF𝞪 20 ng/mL + 1 μg/mL FPE
Cell viability	920	971	998	972
	1008	1043	935	1039
	935	923	944	1047
	987	1009	1028	1048
	948	1000	962	1128
	953	1089	1035	1088
	1100	1061	1085	1044
Fig. 5B- p-ERK
	TNF𝞪 20 ng/mL	TNF𝞪 20 ng/mL + 0.25 μg/mL FPE	TNF𝞪 20 ng/mL + 0.5 μg/mL FPE	TNF𝞪 20 ng/mL + 1 μg/mL FPE
NF-KB/β-Actin	1	0.801077	0.70942	0.672352
	1	0.775201	0.838701	0.452291
	1	0.897784	0.422784	0.812948
Fig. 5C- NF-KB
	TNF𝞪 20 ng/mL	TNF𝞪 20 ng/mL + 0.25 μg/mL FPE	TNF𝞪 20 ng/mL + 0.5 μg/mL FPE	TNF𝞪 20 ng/mL + 1 μg/mL FPE
p-ERK 1/2/β-Actin	1	0.804944	0.89787	0.687755
	1	0.843369	0.922863	0.729144
	1.25201	1.18996	1	0.655294
Fig. 5E- NRPL3
	TNF𝞪 20 ng/mL	TNF𝞪 20 ng/mL + 0.25 μg/mL FPE	TNF𝞪 20 ng/mL + 0.5 μg/mL FPE	TNF𝞪 20 ng/mL + 1 μg/mL FPE
NRPL3 mRNA expression	1	0.88	0.8	0.69
	1	0.91	0.79	0.82
Fig. 5F- ILβ1
	TNF𝞪 20 ng/mL	TNF𝞪 20 ng/mL + 0.25 μg/mL FPE	TNF𝞪 20 ng/mL + 0.5 μg/mL FPE	TNF𝞪 20 ng/mL + 1 μg/mL FPE
ILβ1 mRNA expression	1	0.59	0.35	0.44
	1	0.78	0.51	0.43
Fig. 5G- IL18
	TNF𝞪 20 ng/mL	TNF𝞪 20 ng/mL + 0.25 μg/mL FPE	TNF𝞪 20 ng/mL + 0.5 μg/mL FPE	TNF𝞪 20 ng/mL + 1 μg/mL FPE
IL18 mRNA expression	1	0.92	0.77	0.97
	1	1.22	1.07	0.87
Fig. 5H- GPX1
	TNF𝞪 20 ng/mL	TNF𝞪 20 ng/mL + 0.25 μg/mL FPE	TNF𝞪 20 ng/mL + 0.5 μg/mL FPE	TNF𝞪 20 ng/mL + 1 μg/mL FPE
GPX1 mRNA expression	1	1.45	1.251	1.095
	1	1.00166	1.38185	1.14434
	1	1.226	1.316	1.12
Fig. 5I- GPX4
	TNF𝞪 20 ng/mL	TNF𝞪 20 ng/mL + 0.25 μg/mL FPE	TNF𝞪 20 ng/mL + 0.5 μg/mL FPE	TNF𝞪 20 ng/mL + 1 μg/mL FPE
GPX4 mRNA expression	1	1.163	0.771	1.049
	1	0.880635	1.1279	0.91547
	1	1.022	0.9495	0.9822
Fig. 5J- SOD1
	TNF𝞪 20 ng/mL	TNF𝞪 20 ng/mL + 0.25 μg/mL FPE	TNF𝞪 20 ng/mL + 0.5 μg/mL FPE	TNF𝞪 20 ng/mL + 1 μg/mL FPE
SOD1 mRNA expression	1	1.196	1.111	1.09
	1	1.037	1.18	0.963
	1	1.10595	1.19	1.028

## Sheet: Figure 6
Figure 6 data
Fig. 6A- Cell viability
	TNF𝞪 20 ng/mL	TNF𝞪 20 ng/mL + 0.25 μg/mL FPE	TNF𝞪 20 ng/mL + 0.5 μg/mL FPE	TNF𝞪 20 ng/mL + 1 μg/mL FPE
Cell viability	0.335	0.358	0.355	0.349
	0.317	0.328	0.307	0.295
	0.308	0.312	0.322	0.323
	0.319	0.307	0.305	0.313
	0.334	0.318	0.319	0.334
	0.344	0.321	0.325	0.321
	0.351	0.301	0.348	0.358
	0.331	0.372	0.427	0.382
Fig. 6B- p-ERK
	TNF𝞪 20 ng/mL	TNF𝞪 20 ng/mL + 0.25 μg/mL FPE	TNF𝞪 20 ng/mL + 0.5 μg/mL FPE	TNF𝞪 20 ng/mL + 1 μg/mL FPE
NF-KB/β-Actin	1	1.06	0.82	0.74
	1	1.05	0.68	0.7
	1	0.89	0.28	0.52
Fig. 6C- NF-KB
	TNF𝞪 20 ng/mL	TNF𝞪 20 ng/mL + 0.25 μg/mL FPE	TNF𝞪 20 ng/mL + 0.5 μg/mL FPE	TNF𝞪 20 ng/mL + 1 μg/mL FPE
p-ERK 1/2/β-Actin	1	0.738429	0.838077	0.925538
	1	0.974185	0.576801	0.601504
	1	0.890221	0.900764	0.737727
Fig. 6E- NRPL3
	TNF𝞪 20 ng/mL	TNF𝞪 20 ng/mL + 0.25 μg/mL FPE	TNF𝞪 20 ng/mL + 0.5 μg/mL FPE	TNF𝞪 20 ng/mL + 1 μg/mL FPE
NRPL3 mRNA expression	1	0.686878	1.07588	0.961712
	1	0.798979	0.87225	0.80359
	1	0.654983	1.34307	0.980582
Fig. 6F- ILβ1
	TNF𝞪 20 ng/mL	TNF𝞪 20 ng/mL + 0.25 μg/mL FPE	TNF𝞪 20 ng/mL + 0.5 μg/mL FPE	TNF𝞪 20 ng/mL + 1 μg/mL FPE
ILβ1 mRNA expression	1	0.685828	0.948383	0.819435
	1	0.801653	0.759425	0.797288
	1	0.839917	0.932218	0.857381
Fig. 6G- IL18
	TNF𝞪 20 ng/mL	TNF𝞪 20 ng/mL + 0.25 μg/mL FPE	TNF𝞪 20 ng/mL + 0.5 μg/mL FPE	TNF𝞪 20 ng/mL + 1 μg/mL FPE
IL18 mRNA expression	1	0.566215	0.986976	0.843997
	1	0.849041	1.03486	0.982899
	1	0.708864	0.955628	0.870209
	1	0.961408	0.687324	0.764493
Fig. 6H- GPX1
	TNF𝞪 20 ng/mL	TNF𝞪 20 ng/mL + 0.25 μg/mL FPE	TNF𝞪 20 ng/mL + 0.5 μg/mL FPE	TNF𝞪 20 ng/mL + 1 μg/mL FPE
GPX1 mRNA expression	1	1.45	0.99	0.7
	1	1.27	1.06	0.72
	1	1.28	0.93	0.94
Fig. 6I- GPX4
	TNF𝞪 20 ng/mL	TNF𝞪 20 ng/mL + 0.25 μg/mL FPE	TNF𝞪 20 ng/mL + 0.5 μg/mL FPE	TNF𝞪 20 ng/mL + 1 μg/mL FPE
GPX4 mRNA expression	1	1.58	1.06	0.39
	1	1.67	0.91	0.98
	1	1.52	1.17	1.39
Fig. 6J- SOD1
	TNF𝞪 20 ng/mL	TNF𝞪 20 ng/mL + 0.25 μg/mL FPE	TNF𝞪 20 ng/mL + 0.5 μg/mL FPE	TNF𝞪 20 ng/mL + 1 μg/mL FPE
SOD1 mRNA expression	1	1.17	1.27	1.28
	1	1.18	0.85	1.22
	1	0.83	1.58	0.74
